# Supplementary material for: 13C-Metabolic Flux Analysis in Developing Flax (Linum usitatissinum L.) Embryos to Understand Storage Lipid Biosynthesis
Source: Metabolites. 2019 Dec 24;10(1):14. doi: 10.3390/metabo10010014 (PMC7022742; doi:10.3390/metabo10010014)
Supplement: Supplementary file 1 [file metabolites-10-00014-s001.zip]

Archive with 7 entries (7 files):
- Supplementary Figure S1.pdf
- Supplementary_Table_S1.xlsx
- Supplementary_Table_S2.xlsx
- Supplementary_Table_S3.xlsx
- Supplementary_Table_S4.xlsx
- Supplementary_Table_S5.xlsx
- Supplementary_Table_S6.xlsx
